# Supplementary material for: 5-Flucytosine Longitudinal Antifungal Susceptibility Testing of Cryptococcus neoformans: A Substudy of the EnACT Trial Testing Oral Amphotericin
Source: Open Forum Infect Dis. 2023 Nov 29;10(12):ofad596. doi: 10.1093/ofid/ofad596 (PMC10745249; doi:10.1093/ofid/ofad596)
Supplement: ofad596_Supplementary_Data [file ofad596_supplementary_data.zip]

Archive with 5 entries (5 files):
- enact-cohort4-schema.eps
- individual-efa-plot.eps
- supplemental-stacked-bar-mic-change-by-cfu DRB.eps
- 5FC-MIC_supplementary-materials_OFID.docx
- boxplot_mic-efa.eps
